# Supplementary material for: Biofilm and Pathogenesis-Related Proteins in the Foodborne P. fluorescens ITEM 17298 With Distinctive Phenotypes During Cold Storage
Source: Front Microbiol. 2020 May 28;11:991. doi: 10.3389/fmicb.2020.00991 (PMC7326052; doi:10.3389/fmicb.2020.00991)
Supplement: TABLE S2 — EPS production by selected Pseudomonas spp. strains: panel A) calibration curve by measuring the OD 490 nm of Congo Red (CR) at 40, 20, 10, 5, and 2.5 μg/mL. Panel (B) absorbance values of unbound Congo Red registered in each strain culture after incubation at 15°C for 72 h. [file Data_Sheet_2.xlsx]

## Sheet: Foglio2
Supplementary Table S2. EPS production by selected Pseudomonas spp strains : panel a) calibration curve by measuring the OD 490nm of Congo Red (CR) at 40, 20, 10, 5, 2.5 μg/mL;
		panel b)absorbance values of unbound Congo Red registered in each strain culture after incubation at 15°C for 72 h.
Panel a)
		μg/ml of Congo Red (CR)	Abs 490nm
	replicate 1	40	1.699
	replicate 2	40	1.7
	replicate 3	40	1.7
	replicate 1	20	0.78
	replicate 2	20	0.77
	replicate 3	20	0.79
	replicate 1	10	0.43
	replicate 2	10	0.44
	replicate 3	10	0.43
	replicate 1	5	0.32
	replicate 2	5	0.33
	replicate 3	5	0.31
	replicate 1	2.5	0.12
	replicate 2	2.5	0.11
	replicate 3	2.5	0.13
Panel b)
	Samples	Replicates	Abs 490nm of unbound CR	μg/ml of unbound CR	ug/ml bound CR
	ITEM 17298	replicate 1	0.15	2.775	36.9083
	ITEM 17298	replicate 2	0.14	2.525	37.1583
	ITEM 17298	replicate 3	0.14	2.525	37.1583
	ITEM 17299	replicate 1	0.8	19.025	20.6583
	ITEM 17299	replicate 2	0.66	15.525	24.1583
	ITEM 17299	replicate 3	0.67	15.775	23.9083
	NCPPB1964	replicate 1	1.12	27.025	12.6583
	NCPPB1965	replicate 2	1.35	32.775	6.90833
	NCPPB1966	replicate 3	1.28	31.025	8.65833
	PS36	replicate 1	1.46	35.525	4.15833
	PS36	replicate 2	1.44	35.025	4.65833
	PS36	replicate 3	1.39	33.775	5.90833
	PS37	replicate 1	1.56	38.025	1.65833
	PS37	replicate 2	1.54	37.525	2.15833
	PS37	replicate 3	1.55	37.775	1.90833
	PS4	replicate 1	1.52	37.025	2.65833
	PS4	replicate 2	1.47	35.775	3.90833
	PS4	replicate 3	1.49	36.275	3.40833
	Samples	Replicates	Abs 490nm of unbound CR	μg/ml of unbound CR
	blank	replicate 1	1.631	39.8	average
	blank	replicate 2	1.619	39.5	39.6833
	blank	replicate 3	1.629	39.75
